# Supplementary material for: Fluorescent CRISPR Adaptation Reporter for rapid quantification of spacer acquisition
Source: Sci Rep. 2017 Sep 4;7:10392. doi: 10.1038/s41598-017-10876-z (PMC5583386; doi:10.1038/s41598-017-10876-z)
Supplement: Supplementary file 2 — Supplementary table [file 41598_2017_10876_MOESM2_ESM.xls]

## Sheet: Sheet1
CRISPR-I: Spacers originating from pCas1+2
Spacer sequence 5' --> 3'	# of occurences	Remark
[G] CTTTTGAGATAGCGCGTCGTAACCCTGGTGAG	1
[G] CGTTTTTCCATAGGCTCCGCCCTCCTGCCAGA	1
[G] TGAACTCTGGCAGGAGGGCGGAGCCTATGGAA	1
[T] TGCCCAGTCGGCAGCGACATCCTTCGGCGCGA	1
[G] CACGGTAAAACGCCACTGGCAGCAGCCATTGG	1
[G] AGATAAATTGCACTGAAATCTAGAGCGGTTCA	1
[G] GCAATCAGCTGTTGCCCGTCTCACTGGTGAAA	1
[G] GAAAAAGTGGAAGCGGCGATGGCGGAGCTGAA	1
[G] ATCAATGTCGATCGTGGCTGGCTCGAAGATAC	1
[G] GTCGTTGATCAAAGCTCGCCGCGTTGTTTCAT	1
[G] AGTATGAGGGAAGCGGTGATCGCCGAAGTATC	1
[G] TTACCCACAGATTCCGTGGATAAGCAGGGGAC	1
[G] ATCATGGAGACGCGATCTTTGAGTGGAATGGG	2
[G] AAGGCAATGTAGTGATGGCATGGGCAACGAAT	1
[G] GACTTCCCGGTCCGGCTCACCAGGGTTACGAC	1
[C] AAACCGCCTCTCCCCGCGCGTTGGCCGATTCA	1
[G] GATACGACGATACCGAAGACAGCTCATGTTAT	1
[G] GTAGTCGGCAAATAATGTCTAACAATTCGTTC	1
[G] GGCAACGAATACGGAAACGGGATTTGAGTTCC	1
[G] AGTATGCCGGTGTCTCTTATCAGACCGTTTCC	1
[G] ATCCGGCCACGATGACCCGGTCGTCGGTTCAG	1
[G] ATCACCAAGGTAGTCGGCAAATAATGTCTAAC	1
[G] TTCTGTCTCGGCGCGTCTGCGTCTGGCTGGCT	1
[A] AGTGCGTAGGTTGCCCGCACGCGACTGCCTTC	1
[T] TCATGGTTGAGCCTCACGGCTCCCACAGATGC	1
[T] TATACGATGTCGCAGAGTATGCCGGTGTCTCT	1
CRISPR-I: Spacers originating from the chromosome
Spacer sequence 5' --> 3'	Origin	Remark
[G] GCAGACAGACGGATGCCGTTGTCCCGGCCATA	rhsA / rhsB / rhsC
[G] TTATCTGCCCGCATCACGAAGGTGAGATATTT	kup
[G] GCTACCCTGTCTACTGGCGCTGTGGTTAAAGT	efp
[G] TTAAACATTAAAATTGCCTGATTCGCTACGCT		Maps after yjeK, not in a CDS.
[G] GATGAAACGCTCGGCAATTGCCTCAATTTGAC	htrE
[G] ACCCATTTCCATGAGCAAACCGTGGAGTTCCC	yieK
CRISPR-II: Spacers originating from pCas1+2
Spacer sequence 5' --> 3'	# of occurences	Remark
[G] GCAATCAGCTGTTGCCCGTCTCACTGGTGAAA	2
[G] ACATTTGGGTTAAACAGGCGTACCCCGGTAGA	1
[G] GCATGACTAACATGAGAATTACAACTTATATC	1
[G] GCATCGTTCCCACTGCGATGCTGGTTGCCAAC	2
[G] GCACTCCAGTCGCCTTCCCGTTCCGCTATCGG	1
[T] AAAACATTAGCCAAATTGATTCCGCTTATAGA	1
[G] GCTTGATGAAACAACGCGGCGAGCTTTGATCA	2
[G] GCAGATCGATGTAATAGATGGCGCGTTTGTAC	1
[G] GAATCTGACAGTACGGGCGAAACCCGACAGGA	1	G not present in target sequence.
[G] GCAGATTAGCCATCTGGTTGTTGGAGGTACGT	2
[G] GCAGTCGCGTGCGGGCAACCTACGCACTTCTG	1
[G] ATTACGCGCAGAAAAAAAGGATCTCAAGAAGA	1
[G] GCATTTGAGAAGCACACGGTCACACTGCTTCC	1
[G] GTAACTGGCTTTCGCAGAGCACAGCAACCAAA	1
[G] CAAGTTGGAACATTGTTGGTATGGGTGGGGGA	1
[G] CTATGGAACTCGCCGCCCGACTGGGCTGGCGA	1
[G] GAAAAAGTGGAAGCGGCGATGGCGGAGCTGAA	1
[G] GGCAATCAGCTGTTGCCCGTCTCACTGGTGAA	3
[G] GCCACGATGACCCGGTCGTCGGTTCAGGGCAG	1
[G] GCGCAGCAGTCGGGCTGAACGGGGAGTTCTTG	1
[G] CATACAGGAAAGCCTCTTTCCTTTGTTTACGA	1
[G] GCGAGATCACCAAGGTAGTCGGCAAATAATGT	1
[G] GGAAGCCAGGTCATGGTATATCTCCTTATTAA	2
[G] GAATATGAGTGCGGATCCCTGTCTTGTCGATA	1
[G] GAAGGCGACTGGAGTGCCATGTCCGGTTTTCA	1
[G] TGCGTAGGTTGCCCGCACGCGACTGCCTTCTA	1
[G] GACAGATTTGGTTGCTGTGCTCTGCGAAAGCC	1
[G] GTTGGGAATGTAATTCAGCTCCGCCATCGCCG	1
[G] GAGATATACCATGACCTGGCTTCCCCTTAATC	2
[G] AATATGAGTGCGGATCCCTGTCTTGTCGATAA	1
[G] CGCGGAGGTACATTTTCAGTGACCACGACCAA	1
[G] GGTGGGGGAAGCGGGCGTTCGTGTTTATGCTT	1
[G] GAATGGACGTCGCTACGATCCGAAAGACTGGG	1
[G] CACACGGTCACACTGCTTCCGGTAGTCAATAA	2
[G] TAAACCAGCAATAGACATAAGCGGCTATTTAA	1
[G] GTTTTGCGCCATTCGATGGTGTCCGGGATCTC	6
[G] GTTTCATTTAGCGCCTCAAATAGATCCTGTTC	1
[G] GTTAAGCAGTTCCCCAACTGACTTAACCTTCG	1
[G] TATCTCGGCTCGGTGTAGGTCGTTCGCTCCAA	1
[G] GTCGTTGATCAAAGCTCGCCGCGTTGTTTCAT	2
[G] GTAGTCGGCAAATAATGTCTAACAATTCGTTC	1
[G] AACTCCCCGTTCAGCCCGACTGCTGCGCCTTA	1
[G] GTTAAGTCAGTTGGGGAACTGCTTAACCTTCG	1	Full spacer does not map.
[G] GTGGCGTTTTTCCATAGGCTCCGCCCTCCTGC	1
[A] CAGGAGAGCGCAAGAGGGAGCGACCCGCCGGA	1
[G] AAAGACTGGGAAAAGGGCGATACGATCAACCA	1
[G] GTAGTCAATAAACCGGTAAACCAGCAATAGAC	1
[G] CAAGTTTTGCCTGATAGAGCAGCTTATCTGAA	1
[G] TTTCTTTACCAGACTCGAGTGCGGCCGCTCAA	1
[G] CCAGGTCATGGTATATCTCCTTATTAAAGTTA	1
[G] TTTCATTTAGCGCCTCAAATAGATCCTGTTCA	1
[G] AACTCTGGCAGGAGGGCGGAGCCTATGGAAAA	1
[G] GGAAACGGTCTGATAAGAGACACCGGCATACT	1
[G] GGAGAGGCGGTTTGCGTATTGGGCGCCAGGGT	1
[G] TCAGCCCCATACGATATAAGTTGTAATTCTCA	1
[G] AATGTAATTCAGCTCCGCCATCGCCGCTTCCA	1
[G] AACGATGCCCTCATTCAGCATTTGCATGGTTT	1
[G] CAAGCGGTCCACGCTGGTTTGCCCCAGCAGGC	2
[G] ACCGTAAGGCTTGATGAAACAACGCGGCGAGC	1
[G] CATAAACACGAACGCCCGCTTCCCCCACCCAT	2
[G] CGACATCCTTCGGCGCGATTTTGCCGGTTACT	1
[G] TTACCCACAGATTCCGTGGATAAGCAGGGGAC	1
[G] AAAGCGCCACACTTCCCGTAAGGGAGAAAGGC	1
[G] CATTTATCAGGGTTATTGTCTCATGAGCGGAT	2
[G] TTCTGTCTCGGCGCGTCTGCGTCTGGCTGGCT	1
[G] ATCATGGAGACGCGATCTTTGAGTGGAATGGG	1
[G] AAACCGCTGCTGCGAAATTTGAACGCCAGCAC	1
[G] CACTACATTTCGCTCATCGCCAGCCCAGTCGG	1
[G] CCAGCCACGATCGACATTGATCTGGCTATCTT	1
[T] TATTGCTCAGCGGTGGCAGCAGCCTAGGTTAA	1
[G] CTGCGCTAGTAGACGAGTCCATGTGCTGGCGT	1
[G] ATCCGGCCACGATGACCCGGTCGTCGGTTCAG	3
[G] TTGGGAATGTAATTCAGCTCCGCCATCGCCGC	1
[G] TCCTGTCGGGTTTCGCCCGTACTGTCAGATTC	1
[G] ATGACCCGGTCGTCGGTTCAGGGCAGGGTCGT	1
[G] TGAAACCAGTAACGTTATACGATGTCGCAGAG	1
[G] TACAAACGCGCCATCTATTACATCGATCTGCC	1
[G] CTAGCTCACTCGGTCGCTACGCTCCGGGCGTG	1
[T] GACCGTGTGCTTCTCAAATGCCTGAGGTTTCA	1
[G] TCACCATTGTTGTGCACGACGACATCATTCCG	4
[G] AATACGGAAACGGGATTTGAGTTCCAGACATT	1
[G] AAGGCTCTCAAGGGCATCGGTCGAGATCCCGG	1
[T] CCGTTTGGCGTGCAGGGATATTTTTCGCAGTA	1
[G] TTGCAGCGCTAATGCATTGGTTGATCGTATCG	1
[G] TATGGGTGGGGGAAGCGGGCGTTCGTGTTTAT	1
[G] ACAGGGATCCGCACTCATATTCCTGTTGGCTC	1
[G] TATCGCCGCTTCAGTTACGCCGTATAAACAGG	2
[G] ATTGTGCACCGCCGCTTTACAGGCTTCGACGC	1
[G] CGACCAGATGCTCCACGCCCAGTCGCGTACCG	1
[G] ATCGCGTCTCCATGATCTTTCTGCAATATGGG	1
[G] CGAAATTTGAACGCCAGCACATGGACTCGTCT	1
[G] AAGGCAATGTAGTGATGGCATGGGCAACGAAT	1
[G] AGAGCGAGATTCTCCGCGCTGTAGAAGTCACC	1
[G] CAAACCGCCTCTCCCCGCGCGTTGGCCGATTC	1
[G] TTGTAATTCTCATGTTAGTCATGCCCCGCGCC	2
[G] CTTACGAGGCAGATTAGCCATCTGGTTGTTGG	1
[G] CCATCTGATCGTTGGCAACCAGCATCGCAGTG	1
[A] CAGGCGTACCCCGGTAGATTTGGATGGTTTAA	1
[G] AGTATGAGGGAAGCGGTGATCGCCGAAGTATC	1
[G] CTGGGCTGTAAGCAAGAACTCCCCGTTCAGCC	1
[T] TTCCAGTCGGGAAACCTGTCGTGCCAGCTGCA	1
[G] CAAGCGGTCCACGCTGGTTTGCCCCAGCAGGC	1
[G] AGTTCCTCCGCCGCTGGACCTACCAAGGCAAC	2
[G] TGACTTCTACAGCGCGGAGAATCTCGCTCTCT	1
[G] CTAAACAAATCCTCTGCGAACTCCCAGTTACC	1
[G] ATACTTCGGCGATCACCGCTTCCCTCATACTC	1
[C] AAACCGCCTCTCCCCGCGCGTTGGCCGATTCA	1
[G] CAATGGAGCGCCTGCCGGCCCAGTATCAGCCC	1
[G] TGTTTAGCTAAACAAATCCTCTGCGAACTCCC	1
[G] CAATATGGGCAGATCGATGTAATAGATGGCGC	2
[G] ATAGAGCAGCTTATCTGAACGCGCACCTCCAG	1
[G] AGCAACCGCGTGTTTAGCTAAACAAATCCTCT	1
[G] CTGGCACCCAGTTGATCGGCGCGAGATTTAAT	1
[G] CCAACGCGCGGGGAGAGGCGGTTTGCGTATTG	1
[G] AAAACCGGACATGGCACTCCAGTCGCCTTCCC	1
[G] TGGAAGCGGCGATGGCGGAGCTGAATTACATT	1
[G] CCTGCTGGGGCAAACCAGCGTGGACCGCTTGC	1
[G] AACCGACGACCGGGTCATCGTGGCCGGATCTT	1
[G] ATACCTGCAAGAATGTCATTGCGCTGCCATTC	1
[G] ACTGGGAAAAGGGCGATACGATCAACCAATGC	1
[G] CCGAGGGGCCGCAAGATCCGGCCACGATGACC	1
[G] TGATCTCGCCTTTCACGTAGTGGACAAATTCT	1
[G] CCCGACTGGGCTGGCGATGAGCGAAATGTAGT	1
[G] CTTTTGAGATAGCGCGTCGTAACCCTGGTGAG	1
[G] CTCACACACTGGTATCTCGGCTCGGTGTAGGT	1
[G] CCAGCCAGCCAGACGCAGACGCGCCGAGACAG	1
[G] TAAACAAAGGAAAGAGGCTTTCCTGTATGCAC	1
[G] CAAATGCTGAATGAGGGCATCGTTCCCACTGC	1
[T] CTCGCGCAACGCGTCAGTGGGCTGATCATTAA	1
[A] AAATGTACCTCCGCGCTTACGAGGCAGATTAG	1
[A] TTGCCTTCTTCCGCCAGTCCAGCTATTTGTTC	1
[A] TAAACACGAACGCCCGCTTCCCCCACCCATAC	1
[T] TTCACATTCACCACCCTGAATTGACTCTCTTC	1
[A] AAAAGGAAGAGTATGAGGGAAGCGGTGATCGC	1
[C] CCCACCGTTTCCGGCGGGTCGCTCCCTCTTGC	1
[C] TCATTAACTATCCGCTGGATGACCAGGATGCC	1	C not present in target sequence.
[C] AGTGTCAAATTTAATGATGTCTGCAATATCGT	1
[A] CATTTGGGTTAAACAGGCGTACCCCGGTAGAT	1
[A] CGCTATGGAACTCGCCGCCCGACTGGGCTGGC	1
[T] TCCATAGGCTCCGCCCTCCTGCCAGAGTTCAC	1
[T] GTTTTACTACTGCGAAAAATATCCCTGCACGC	1
[T] TGCGCTCACTGCCCGCTTTCCAGTCGGGAAAC	1
[A] ATTGATTCCGCTTATAGAGGACGTGCTTGCCG	1
[A] TATTCCTGTTGGCTCGGTTGCCTGCATCATGC	1
[C] CTCACGGCTCCCACAGATGCACCGGAAAAGCG	1
[A] TAAGGGAGAGCGTCGAGATCCCGGACACCATC	1
[T] TCCACTCAAAGATCGCGTCTCCATGATCTTTC	1
[C] AATGGTGACTTCTACAGCGCGGAGAATCTCGC	1
[A] AAAACGCCACCGGCGCGGCCCTGCTGTTTTGC	1
[G] ATTGGCGTTGCCACCTCCAGTCTGGCCCTGCAC	1	33 base pair spacer.
CRISPR-II: Spacers originating from the chromosome
Spacer sequence 5' --> 3'	Origin	Remark
[G] GCAAGATGGAAGCGAGAAAAACTCAGGTTGCC	ydaY	CDS is within cryptic prophage Rac.
[G] GGACGGCTGGACTTGTGCTACCGGTCGTTGGA	ydeS
[G] GCTGGGTGAAGGCAGAAGACAGCCCGCTGGGC	cpxA
[G] GGTCAGCAGAGAAGTGAACTGTGCAGGGGTAA	argF	CDS is within cryptic prohpage CP4-6.
[G] GAAGGCGGTGACGCGTTAATCCCGATGCTTAA	sucA
[G] AAGTGTGCTGCGCCTTGCTGTTCCAGCGACAA	yjgR
[G] CTTGGGTTTGCTTATGCGACATGTTATAAAAA	yeeJ
[G] TTTACGGTGATACCGCGACGCTGCTGGATAAA	dcuB
[G] GTCACCGGCATGGGGGATAACCCTTCCCTGTC	atpG
[G] TCATCAAGGAAACATGGATTGAAGGCGCGATA	ybgQ
[G] AGATTTTGCGGTACCCGGTTCCCCCACCAACA	yehL
[G] TAACATTAATATTCATGTTGTCTATGGTTCAG		Maps after yhiJ, partially in the CDS.
[G] TGATCAAACTGACCGCGTTCGAATACACTATT	phoP
[G] AAAACAATTGGCGATCGGCAGCCAGCGCATCT	pqqL
[G] TGAGCGTGAACCAGTTGATCTTCAACCTTGAT	nrfA
[G] CGCAGCGATGCGTTGAGCTAACCGGTACTAAT	rrlA / rrlB / rrlC / rrlD / rrlE / rrlG / rrlH	rRNA genes
[G] TTGTTCCAGGTGGTTTGTCGCTTCCCACTCTG	yjfP
[T] GCAGCTGACTTAGGCGTGTGGATGGTGAATGT	pyrF
Spacers not mapping to either chromsome or plasmid
Spacer sequence 5' --> 3'	Array
[G] CTTCGCAGCACGCGCGGCCCGGACTCGGTAAT	CRISPR-I
[G] CAGTTCCCCAACTGACTTAACCTTCGAAAAAA	CRISPR-II
[G] CTACCTCCGAAAGACTGGGAAGTGAGCGCATA	CRISPR-II
